# Supplementary material for: Population genomic analysis of the rice blast fungus reveals specific events associated with expansion of three main clades
Source: ISME J. 2018 Mar 22;12(8):1867–78. doi: 10.1038/s41396-018-0100-6 (PMC6051997; doi:10.1038/s41396-018-0100-6)
Supplement: Supplementary file 2 — supplemental Table S1(XLSX 23 kb) [file 41396_2018_100_MOESM2_ESM.xlsx]

## Sheet: Sheet1
Supplemental Table S1 Basic information of M. oryzae isolates
Isolates	Location	Collection year	Genome size(Mb)	Reads_Number	PE_Reads_Length(bp)	Coverage*	Contig number	GC content(%)	N50 length(Kb)	Max contig length(Kb)	BioProject	BioSample	Accession
13FM-16-1	Yunnan	2013	38.39	9164336	2x150	68.7325	1648	51	122.137	565.213	PRJNA354675	SAMN06050060	MQNR00000000
13FM-24-1	Yunnan	2013	38.57	11139442	2x150	83.5458	1772	51	126.393	622.662	PRJNA354675	SAMN06050061	MQNS00000000
13FM-3-2	Yunnan	2013	38.87	9695925	2x150	72.7194	1849	51	122.072	523.742	PRJNA354675	SAMN06050062	MQNT00000000
13FM-5-1	Yunnan	2013	38.48	8896658	2x150	66.7249	1820	51	128.693	577.123	PRJNA354675	SAMN06050063	MQNU00000000
13FM-9-1	Yunnan	2013	38.81	6659908	2x150	49.9493	1885	51	112.636	812.975	PRJNA354675	SAMN06050064	MQNV00000000
AV1-1-1	Aveyime, Ghana	2015	38.89	13483598	2x125	84.2725	1808	51	116.94	601.088	PRJNA354675	SAMN06050065	MQNW00000000
BJ08-8-1	Beijing	1980s	38.42	10673612	2x150	80.0521	1771	51	116.633	495.066	PRJNA354675	SAMN06050067	MQNY00000000
BJ-90-611	Beijing	1990s	38.58	7104744	2x100	35.5237	2008	52	108.309	638.196	PRJNA354675	SAMN06050066	MQNX00000000
DB11-621	Liaoning	2011	38.33	9922256	2x150	74.4169	2046	52	78.953	387.239	PRJNA354675	SAMN06050068	MQNZ00000000
FJ0204804	Fujian	2002	38.03	8920283	2x100	44.6014	1719	52	100.981	549.221	PRJNA354675	SAMN06050069	MQOA00000000
FJ11SH-527-1	Shanghang,Fujian	2011	38.24	8221780	2x100	41.1089	1709	51	111.639	632.215	PRJNA354675	SAMN06050070	MQOB00000000
FJ11YD-673-1	Yongding,Fujian	2011	38.34	6482872	2x100	32.4144	1693	51	107.578	865.524	PRJNA354675	SAMN06050071	MQOC00000000
FJ12JN-084-3	Jianning,Fujian	2012	37.28	11266751	2x100	56.3338	1537	52	103.798	575.613	PRJNA354675	SAMN06050072	MQOD00000000
FJ13SH05-2	Shanghang,Fujian	2013	37.75	6405679	2x100	32.0284	1746	52	98.022	575.258	PRJNA354675	SAMN06050073	MQOE00000000
FJ2000-62A	Fujian	2000	38.59	8684200	2x100	43.421	1754	51	116.974	1254.83	PRJNA354675	SAMN06050074	MQOF00000000
FJ2000-69A	Fujian	2000	38.02	7601098	2x100	38.0055	1601	51	125.873	574.496	PRJNA354675	SAMN06050075	MQOG00000000
FJ2001-112B	Fujian	2001	38.69	9404251	2x100	47.0213	1697	51	117.832	763.039	PRJNA354675	SAMN06050076	MQOH00000000
FJ2003-001A1	Fujian	2003	38.08	8168590	2x100	40.843	1675	52	110.023	899.456	PRJNA354675	SAMN06050077	MQOI00000000
FJ2005113B	Fujian	2005	38.54	8686468	2x100	43.4323	1702	51	116.992	591.937	PRJNA354675	SAMN06050078	MQOJ00000000
FJ2006-60A3	Fujian	2006	37.7	8659013	2x100	43.2951	1729	51	103.395	671.849	PRJNA354675	SAMN06050079	MQOK00000000
FJ43ZB15-68	Youxi,Fujian	1992	37.97	7027989	2x100	35.1399	1600	51	113.843	563.788	PRJNA354675	SAMN06050080	MQOL00000000
FJ72ZC7-77	Jianyang,Fujian	1992	37.88	7470591	2x100	37.353	1533	51	126.291	786.192	PRJNA354675	SAMN06050081	MQOM00000000
FJ78-JJ	Jinjiang,Fujian	1978	38.45	7860578	2x125	49.1286	1757	51	72.356	313.156	PRJNA354675	SAMN06050082	MQON00000000
FJ81221ZB11-14	Fuzhou,Fujian	1981	38.56	7465175	2x150	55.9888	2049	51	122.171	545.834	PRJNA354675	SAMN06050087	MQOW00000000
FJ81-JY	Jianyang,Fujian	1981	38.73	8590959	2x125	53.6935	1895	51	85.714	602.674	PRJNA354675	SAMN06050083	MQOS00000000
FJ81-MH	Minhou,Fujian	1981	38.64	8471016	2x125	52.9438	1972	51	81.077	462.146	PRJNA354675	SAMN06050084	MQOT00000000
FJ81-SW	Shaowu,Fujian	1981	38.54	8731932	2x125	54.5746	1894	51	81.916	403.451	PRJNA354675	SAMN06050085	MQOU00000000
FJ81-ZP	Zhangpu,Fujian	1981	37.96	7851564	2x125	49.0723	1638	51	84.041	556.154	PRJNA354675	SAMN06050086	MQOV00000000
FJ86061ZE3-39	Shaowu,Fujian	1986	39.06	7297376	2x150	54.7303	1749	51	124.066	734.025	PRJNA354675	SAMN06050089	MQOY00000000
FJ86-CT	Changting,Fujian	1986	38.38	8568850	2x125	53.5553	1894	51	85.748	457.789	PRJNA354675	SAMN06050088	MQOX00000000
FJ95054B	Changting,Fujian	1995	38.26	7523157	2x100	37.6158	1599	51	127.319	629.948	PRJNA354675	SAMN06050090	MQOZ00000000
FJ95085AZB13-116	Longyan,Fujian	1995	38.15	8539157	2x100	42.6958	1722	51	120.751	614.457	PRJNA354675	SAMN06050091	MQPA00000000
FJ98099	Changting,Fujian	1998	38.48	7895729	2x100	39.4786	1722	51	117.804	674.194	PRJNA354675	SAMN06050092	MQPB00000000
FJ99138	Fujian	1999	37.5	8649448	2x100	43.2472	1646	52	91.606	429.004	PRJNA354675	SAMN06050093	MQPC00000000
FJSH0703	Shanghang,Fujian	2007	38.31	8206165	2x100	41.0308	1843	51	103.825	646.453	PRJNA354675	SAMN06050094	MQPD00000000
GD-05-029b	Conghua,Guandong	2005	37.94	7775955	2x100	38.8798	1653	51	115.008	632.027	PRJNA354675	SAMN06050095	MQPE00000000
GD06-53	Jiexi,Guandong	2006	37.4	9709152	2x150	72.8186	1923	52	62.944	344.767	PRJNA354675	SAMN06050096	MQPF00000000
GD08-2025	Wengyuan,Guandong	2008	37.97	9900293	2x150	74.2522	2008	52	87.325	527.466	PRJNA354675	SAMN06050097	MQPG00000000
HB-14	Xianfeng,Hubei	2009	38.2	9668710	2x150	72.5153	2005	52	86.656	581.214	PRJNA354675	SAMN06050098	MQPH00000000
HB-LTH18	Xianfeng,Hubei	2009	38.18	7791919	2x100	38.9596	1601	51	113.961	445.568	PRJNA354675	SAMN06050099	MQPI00000000
HN-0812-3	Taojiang,Hunan	2008	37.99	7514102	2x100	37.5705	1712	51	120.406	604.835	PRJNA354675	SAMN06050100	MQPJ00000000
HN10-1604	Taojiang,Hunan	2010	37.95	13816747	2x150	103.626	1957	52	108.101	529.95	PRJNA354675	SAMN06050102	MQPL00000000
HN-158	Taojiang,Hunan	2009	38.11	10644192	2x150	79.8314	1996	52	95.709	772.123	PRJNA354675	SAMN06050101	MQPK00000000
JS08-611	Jiangsu	2008	38.2	9113474	2x150	68.3511	1976	52	90.787	659.663	PRJNA354675	SAMN06050104	MQPN00000000
JS09-138	Jiangsu	2009	38.47	10675821	2x150	80.0687	2100	52	112.616	727.612	PRJNA354675	SAMN06050105	MQPO00000000
JS-10-6-1-2	Jiangsu	2010	38.56	7457404	2x100	37.287	1667	51	144.157	668.243	PRJNA354675	SAMN06050103	MQPM00000000
JX-09Z116-1	Wanan,Jiangxi	2009	37.6	10303970	2x100	51.5198	1589	52	116.871	694.201	PRJNA354675	SAMN06050106	MQPP00000000
JX10-102	Fengcheng,Jiangxi	2010	37.64	9430078	2x150	70.7256	1959	52	90.344	489.782	PRJNA354675	SAMN06050107	MQPQ00000000
JX11-141	Yongxin,Jiangxi	2011	38.31	10913352	2x150	81.8501	2092	52	88.249	605.62	PRJNA354675	SAMN06050108	MQPR00000000
KA1-3-1	Kade-abaam, Ghana	2015	39.35	14680465	2x125	91.7529	2079	51	96.967	651.725	PRJNA354675	SAMN06050109	MQPS00000000
KA2-1-1	Kade-abaam, Ghana	2015	39.29	12645112	2x125	79.0319	1855	51	110.651	552.269	PRJNA354675	SAMN06050110	MQPT00000000
Nich-2-3-2	Nickerie,Suriname	2014	39.12	7685685	2x125	48.0355	2154	51	67.305	456.511	PRJNA354675	SAMN06050111	MQPU00000000
Nich-2-7-4	Nickerie,Suriname	2014	39.16	8327728	2x125	52.0483	2037	51	69.79	528.029	PRJNA354675	SAMN06050112	MQPV00000000
Sar-2-20-1	Saramacca,Suriname	2013	39.28	8706202	2x125	54.4138	2277	51	73.029	519.065	PRJNA354675	SAMN06050113	MQPW00000000
Sar-AD3-5	Nickerie,Suriname	2013	38.99	6569133	2x100	32.8457	1807	51	114.978	559.358	PRJNA354675	SAMN06050114	MQPX00000000
SC-10-120-65-2	Nanbu, Sichuan	2010	38.33	6358420	2x150	47.6882	1726	51	121.898	589.495	PRJNA354675	SAMN06050115	MQPY00000000
SC-10-25-44-1	Nanbu, Sichuan	2010	38.72	6728889	2x150	50.4667	1798	51	117.377	589.612	PRJNA354675	SAMN06050116	MQPZ00000000
TW-1-1-1-B-1	Kaohsiung,Taiwan	2005	39.26	6802398	2x150	51.018	1976	51	113.039	630.064	PRJNA354675	SAMN06050117	MQQA00000000
TW-12CY-TB1-2	Chiayi,Taiwan	2012	38.97	7404964	2x150	55.5372	1864	51	123.226	700.697	PRJNA354675	SAMN06050118	MQQB00000000
TW-12HL-DF1-2	Hualien,Taiwan	2012	38.7	7210707	2x150	54.0803	1802	51	120.862	529.969	PRJNA354675	SAMN06050119	MQQC00000000
TW-12HL-YL2-1	Hualien,Taiwan	2012	38.99	6484309	2x150	48.6323	1920	51	106.586	550.873	PRJNA354675	SAMN06050120	MQQD00000000
TW-12TD-RH1-1	Taitung,Taiwan	2012	39.03	7654606	2x150	57.4095	1791	51	119.949	662.358	PRJNA354675	SAMN06050121	MQQE00000000
TW-12TN-HB2-2	Tainan,Taiwan	2012	39.03	7752572	2x150	58.1443	1805	51	121.539	725.102	PRJNA354675	SAMN06050122	MQQF00000000
TW-12YL-DL3-2	Yunlin,Taiwan	2012	38.67	5372680	2x150	40.2951	1859	51	115.595	505.149	PRJNA354675	SAMN06050123	MQQG00000000
TW-12YL-DP1-1	Yunlin,Taiwan	2012	38.88	5682046	2x150	42.6153	1927	51	119.6	550.9	PRJNA354675	SAMN06050124	MQQH00000000
TW-12YL-TT4-1	Yunlin,Taiwan	2012	38.46	8653096	2x100	43.2655	2175	51	106.764	505.116	PRJNA354675	SAMN06050125	MQQI00000000
TW-2-7-2-A-1	Pingtung,Taiwan	2005	39.23	7302788	2x150	54.7709	1861	51	114.183	645.883	PRJNA354675	SAMN06050126	MQQJ00000000
TW-6-2-2-B-1	Chiayi,Taiwan	2005	38.75	7532411	2x150	56.4931	1715	51	128.591	689.98	PRJNA354675	SAMN06050127	MQQK00000000
TW-6-43-1	Chiayi,Taiwan	2005	39.03	8549089	2x150	64.1182	1860	51	121.346	712.847	PRJNA354675	SAMN06050128	MQQL00000000
TW-CYBP1-3	Chiayi,Taiwan	2011	39.08	8509828	2x150	63.8237	1850	51	123.739	584.557	PRJNA354675	SAMN06050129	MQQM00000000
TW-PT1-1	Pingtung,Taiwan	2011	38.93	6413427	2x150	48.1007	1891	51	116.757	642.209	PRJNA354675	SAMN06050130	MQQN00000000
TW-PT3-1	Pingtung,Taiwan	2011	38.98	7650210	2x150	57.3766	1955	51	110.758	687.794	PRJNA354675	SAMN06050131	MQQO00000000
TW-PT6-1	Pingtung,Taiwan	2011	39.07	6363164	2x150	47.7237	1894	51	113.814	581.543	PRJNA354675	SAMN06050132	MQQP00000000
TW-TN4-2	Tainan,Taiwan	2011	39.2	8092299	2x150	60.6922	1886	51	119.451	571.567	PRJNA354675	SAMN06050133	MQQQ00000000
WD-3-1	Weed dabala, Ghana	2015	38.66	15599557	2x125	97.4972	1885	51	123.365	761.552	PRJNA354675	SAMN06050134	MQQR00000000
YN07205e	Yunnan	2007	38.75	11725318	2x150	87.9399	2052	51	145.748	698.493	PRJNA354675	SAMN06050135	MQQS00000000
YN072310	Yunnan	2007	39.3	11279995	2x150	84.6	2213	51	152.964	835.128	PRJNA354675	SAMN06050136	MQQT00000000
YN072311	Yunnan	2007	39.25	12605274	2x150	94.5396	2185	51	134.629	690.205	PRJNA354675	SAMN06050137	MQQU00000000
YN072313	Yunnan	2007	38.8	10238323	2x150	76.7874	1869	51	152.858	661.119	PRJNA354675	SAMN06050138	MQQV00000000
YN08181e	Yunnan	2008	38.82	9785523	2x150	73.3914	1812	51	149.869	618.615	PRJNA354675	SAMN06050139	MQQW00000000
YN08182c	Yunnan	2008	39.31	9826461	2x150	73.6985	2562	51	133.377	687.59	PRJNA354675	SAMN06050140	MQQX00000000
YN126311	Yunnan	2012	39.31	11346767	2x150	85.1008	2199	51	133.287	642.495	PRJNA354675	SAMN06050141	MQQY00000000
YN126441	Yunnan	2012	38.72	9448255	2x150	70.8619	1959	51	106.915	690.171	PRJNA354675	SAMN06050142	MQQZ00000000
YN8773-19	Yunnan	1987	37.25	8331337	2x150	62.485	1498	52	117.106	618.649	PRJNA354675	SAMN06050143	MQRA00000000
YN8773R-27	Yunnan	1987	37.38	7100169	2x150	53.2513	1548	52	114.324	536.331	PRJNA354675	SAMN06050144	MQRB00000000
ZJ00-10	Zhejiang	2000	37.85	9231195	2x150	69.234	1875	52	85.055	413.808	PRJNA354675	SAMN06050145	MQRC00000000
ZJ08-41	Zhejiang	2008	37.82	10394628	2x150	77.9597	1871	52	81.987	362.999	PRJNA354675	SAMN06050146	MQRD00000000
ZJ2011-7-1	Zhejiang	2011	38.62	6202288	2x150	46.5172	1663	51	119.229	608.257	PRJNA354675	SAMN06050147	MQRE00000000
98-06(Dong et al. 2015)	Jiangsu	NA	41.29	NA	NA	NA	1161	51	88.9	390.401	PRJNA259589	SAMN03010511	JRBC00000000
B157(Gowda et al. 2015)	Maruteru, India	1990s	37.76	NA	NA	NA	5735	51	15.455	103.04	PRJNA209290	SAMN03329169	AXDJ00000000
MG01(Gowda et al. 2015)	Karnataka, India	2012	39	NA	NA	NA	7722	51	13.722	96.646	PRJNA227170	SAMN02397294	AYPX00000000
TH12(Chiapello et al. 2015)	Thailand	1987	48.54	NA	NA	NA	940	50	590.463	2302.05	PRJEB8341	SAMEA3231789	NA
TH16(Chiapello et al. 2015)	Thailand	1987	39.13	NA	NA	NA	171	49	938.544	3133.58	PRJEB8341	SAMEA3232033	NA
PH14(Chiapello et al. 2015)	Philippines	1980	49.82	NA	NA	NA	711	48	697.115	2495.71	PRJEB8341	SAMEA3231517	NA
FR13(Chiapello et al. 2015)	France	1988	43.07	NA	NA	NA	2051	40	101.645	557.675	PRJEB8341	SAMEA3231510	NA
GUY11/GY11(Chiapello et al. 2015)	French Guiana	1978	37.52	49030656	2x100	245.2	1187	51	180.736	696.962	PRJEB8341	SAMEA3231515	NA
FJ81278(Chen et al. 2013)	Fujian	1981	39.55	35146311	2x100	175.7	726	51	221.157	1079	PRJNA209870	SAMN02215332	ATNU00000000
Y34(Xue et al. 2012)	Yunnan	1982	38.38	NA	NA	NA	2114	51	52.974	269.625	PRJNA82691	SAMN02981398	AHZS00000000
P131(Xue et al. 2012)	Japan	NA	37.69	NA	NA	NA	2601	51	37.694	241.601	PRJNA82693	SAMN02981399	AHZT00000000
KJ201(Park et al. 2000)	Korea	NA	45.1	NA	NA	NA	123	47	2318.56	4615.96	PRJNA179498	SAMN02730190	ANSL00000000
NA: Not available
* Estimated with genome size 40 Mb
