# Supplementary material for: Population genomic analysis of the rice blast fungus reveals specific events associated with expansion of three main clades
Source: ISME J. 2018 Mar 22;12(8):1867–78. doi: 10.1038/s41396-018-0100-6 (PMC6051997; doi:10.1038/s41396-018-0100-6)
Supplement: Supplementary file 3 — supplemental Table S2(XLSX 2042 kb) [file 41396_2018_100_MOESM3_ESM.xlsx]

## Sheet: Sheet1
Supplemental Table S2 Nucleotide polymorphism of mating related gene in M. oryzae isolates. Isolates were classfied according to their clade.
			Clade 3
Gene ID	SNP position	Type	TW-PT1-1	TW-12YL-TT4-1	TW-6-43-1	TW-12YL-DL3-2	JS-10-6-1-2	ZJ2011-7-1	JS09-138	FJ81-JY	BJ-90-611	BJ08-8	DB11-621	TW-1-1-1-B-1	TW-2-7-2-A-1	TW-12TD-RH1-1	TW-12CY-TB1-2	TW-12YL-DP1-1	TW-12TN-HB2-2	TW-TN4-2	TW-PT6-1	TW-12HL-YL2-1	TW-PT3-1	TW-CYBP1-3	JS08-611	TW-6-2-2-B-1	TW-12HL-DF1-2	Y34	FJ86061ZE3-39	13FM-3-2	13FM-9-1	YN072311	YN072310	YN126311	YN126441	KJ201	FR13	P131	98-06	HN-0812-3	FJ43ZB15-68	FJ81-SW	FJ86-CT	JX10-102	JX-09Z116-1	FJ78-JJ	FJ81278	FJ81-ZP	JX11-141
MGG_09697	1691		Snp: C->T	Snp: C->T	Snp: C->T	Snp: C->T	Snp: C->T	-	Snp: C->T	-	-	-	-	-	-	-	-	-	-	-	-	-	-	-	-	-	-	-	-	-	-	-	-	-	-	-	-	-	-	-	-	-	-	-	-	-	-	-	-
MGG_09697	1780		-	-	-	-	-	-	-	-	-	-	-	-	-	-	-	-	-	-	-	-	-	-	-	-	-	-	-	-	-	-	Snp: C->T	-	-	-	-	-	-	-	-	-	-	-	-	-	-	-	-
MGG_09697	4319		-	-	-	-	-	-	-	-	-	-	-	-	-	-	-	-	-	-	-	-	-	-	-	-	-	-	-	-	-	-	-	-	-	-	-	-	-	-	-	-	-	-	-	-	-	-	-
MGG_09697	4420		-	-	-	-	-	-	-	-	-	-	-	-	-	-	-	-	-	-	-	-	-	-	-	-	-	-	-	-	-	-	-	-	-	-	-	-	-	-	-	-	-	-	-	-	-	-	-
MGG_09565	1419		-	-	-	-	-	-	-	-	-	-	-	-	-	-	-	-	-	-	-	-	-	-	-	-	-	-	-	-	-	-	-	-	-	-	-	-	-	-	-	-	-	-	-	-	-	-	Snp: C->T
MGG_09565	2169		-	-	-	-	-	-	-	-	-	-	-	-	-	-	-	-	-	-	-	-	-	-	-	-	-	-	-	-	-	-	-	-	-	-	-	-	-	-	-	-	-	-	-	-	-	-	-
MGG_01362		No mutation	-	-	-	-	-	-	-	-	-	-	-	-	-	-	-	-	-	-	-	-	-	-	-	-	-	-	-	-	-	-	-	-	-	-	-	-	-	-	-	-	-	-	-	-	-	-	-
MGG_01702	1470		-	-	-	-	-	-	-	-	-	-	-	-	-	-	-	-	-	-	-	-	-	-	-	Snp: C->T	Snp: C->T	-	-	-	-	-	-	-	-	-	-	-	-	-	-	-	-	-	-	-	-	-	-
MGG_01702	1610		-	-	-	-	-	-	-	-	-	-	-	-	-	-	-	-	-	-	-	-	-	-	-	-	-	-	-	-	-	-	-	-	-	-	-	-	-	-	-	-	-	-	-	-	Deletion: C	-	-
MGG_01702	1865-1868		-	-	Deletion: GAGA	-	-	-	-	-	-	-	-	-	-	-	-	-	-	-	-	-	-	-	-	-	-	-	-	-	-	-	-	-	-	-	-	-	-	-	-	-	-	-	-	-	-	-	-
MGG_01702	2177		-	-	-	-	-	-	-	-	-	-	-	-	-	-	-	-	-	-	-	-	-	-	-	-	-	-	-	-	-	-	-	-	-	-	-	-	-	-	-	-	-	-	-	-	-	-	-
MGG_01702	2329-2340		-	-	-	-	-	-	-	-	-	-	-	-	-	-	-	-	-	-	-	-	-	-	-	-	-	-	-	-	-	-	-	-	-	-	-	-	-	-	-	-	-	-	-	-	-	-	-
MGG_01702	2353-2361		-	-	Deletion: CAGCAGCAG	-	-	-	Deletion: CAGCAGCAG	-	-	Deletion: CAGCAGCAG	-	-	-	-	-	-	-	-	-	-	-	-	-	-	-	-	-	-	-	-	-	-	-	-	-	-	-	-	-	-	-	-	-	-	-	-	-
MGG_01702	2359-2361		-	-	-	-	-	-	-	-	-	-	-	-	-	-	-	-	-	-	-	-	-	-	-	-	-	-	-	-	-	-	-	-	-	-	-	-	-	-	-	-	-	-	-	-	-	-	-
MGG_01702	2361		-	-	-	-	-	-	-	-	-	-	-	-	-	-	-	-	-	-	-	-	-	-	-	-	-	-	-	-	-	-	-	-	-	-	Insertion: CAGCAG	-	-	-	-	-	-	-	-	-	-	-	-
MGG_05199	1970		-	-	-	-	-	-	-	-	-	-	-	-	-	-	-	-	-	-	-	-	-	-	-	-	-	-	-	-	-	-	-	-	-	-	-	-	-	Snp: C->T	-	-	-	-	-	-	-	-	-
MGG_05199	2038		-	-	-	-	-	-	-	-	-	-	-	-	-	-	-	-	-	-	-	-	-	-	-	-	-	-	-	-	-	-	-	-	-	-	-	-	-	-	-	-	-	-	-	-	-	-	-
MGG_05199	2119	synonymous mutation	Snp: C->T	Snp: C->T	Snp: C->T	Snp: C->T	Snp: C->T	Snp: C->T	Snp: C->T	Snp: C->T	Snp: C->T	Snp: C->T	Snp: C->T	Snp: C->T	Snp: C->T	Snp: C->T	Snp: C->T	Snp: C->T	Snp: C->T	Snp: C->T	Snp: C->T	Snp: C->T	Snp: C->T	Snp: C->T	Snp: C->T	Snp: C->T	Snp: C->T	Snp: C->T	Snp: C->T	Snp: C->T	Snp: C->T	Snp: C->T	Snp: C->T	Snp: C->T	Snp: C->T	Snp: C->T	-	Snp: C->T	Snp: C->T	Snp: C->T	Snp: C->T	Snp: C->T	Snp: C->T	Snp: C->T	Snp: C->T	Snp: C->T	Snp: C->T	Snp: C->T	Snp: C->T
MGG_05199	2205		-	-	-	-	-	-	-	-	-	-	-	-	-	-	-	-	-	-	-	-	-	-	-	-	-	-	-	-	-	-	-	-	Deletion: T	-	-	-	-	-	-	-	-	-	-	-	-	-	-
MGG_00800	1978		-	-	-	-	-	-	-	-	-	-	-	-	-	-	-	-	-	-	-	-	-	-	-	-	-	-	-	-	-	-	-	-	-	-	-	-	-	-	-	-	-	-	-	-	-	-	-
MGG_04186	2066		-	-	-	-	-	-	-	-	-	-	-	-	-	-	-	-	-	-	-	-	-	-	-	-	-	-	-	-	-	-	-	-	-	-	-	-	-	-	-	-	-	-	-	-	-	-	-
MGG_04186	2396		-	-	-	-	-	-	-	-	-	-	-	-	-	-	-	-	-	-	-	-	-	-	Snp: G->A	-	-	-	-	-	-	-	-	-	-	-	-	-	-	-	-	-	-	-	-	-	-	-	-
MGG_04186	2628		-	-	-	-	-	-	-	-	-	-	-	-	-	-	-	-	-	-	-	-	-	-	-	-	-	-	-	-	-	-	-	-	-	-	-	-	-	-	-	-	-	-	-	-	-	-	-
MGG_04186	3004		-	-	-	-	-	Snp: C->T	-	-	-	-	-	-	-	-	-	-	-	-	-	-	-	-	-	-	-	-	-	-	-	-	-	-	-	-	-	-	-	-	-	Snp: C->T	Snp: C->T	Snp: C->T	Snp: C->T	Snp: C->T	Snp: C->T	Snp: C->T	Snp: C->T
MGG_04186	3990		-	-	-	-	-	-	-	-	-	-	-	-	-	-	-	-	-	-	-	-	-	-	-	-	-	-	-	-	-	-	-	-	-	-	-	-	-	-	-	-	-	-	-	-	-	-	-
no homologs in MO			-	-	-	-	-	-	-	-	-	-	-	-	-	-	-	-	-	-	-	-	-	-	-	-	-	-	-	-	-	-	-	-	-	-	-	-	-	-	-	-	-	-	-	-	-	-	-
MGG_01376	2742		-	-	-	-	-	-	-	-	-	-	-	-	-	-	-	-	-	-	-	-	-	-	-	-	-	-	-	-	-	-	-	-	-	-	-	-	-	-	-	-	-	-	-	-	-	-	-
MGG_01376	3429		-	-	-	-	-	-	-	-	-	-	-	-	-	-	-	-	-	-	-	-	-	-	-	-	-	-	-	-	-	-	-	-	-	-	-	-	-	-	-	-	-	-	-	-	-	-	-
MGG_01376	4193		-	-	-	-	-	-	-	-	-	-	-	-	-	-	-	-	-	-	-	-	-	-	-	-	-	-	-	-	-	-	-	-	-	-	-	-	-	-	-	-	-	-	-	-	-	-	-
MGG_07255	1536		Snp: T->A	Snp: T->A	Snp: T->A	Snp: T->A	Snp: T->A	-	Snp: T->A	Snp: T->A	Snp: T->A	Snp: T->A	Snp: T->A	Snp: T->A	Snp: T->A	Snp: T->A	Snp: T->A	Snp: T->A	Snp: T->A	Snp: T->A	Snp: T->A	Snp: T->A	Snp: T->A	Snp: T->A	Snp: T->A	Snp: T->A	Snp: T->A	Snp: T->A	Snp: T->A	Snp: T->A	Snp: T->A	Snp: T->A	Snp: T->A	Snp: T->A	Snp: T->A	Snp: T->A	Snp: T->A	-	-	-	-	-	-	-	-	-	-	-	-
MGG_07255	1537		Snp: C->T	Snp: C->T	Snp: C->T	Snp: C->T	Snp: C->T	-	Snp: C->T	Snp: C->T	Snp: C->T	Snp: C->T	Snp: C->T	Snp: C->T	Snp: C->T	Snp: C->T	Snp: C->T	Snp: C->T	Snp: C->T	Snp: C->T	Snp: C->T	Snp: C->T	Snp: C->T	Snp: C->T	Snp: C->T	Snp: C->T	Snp: C->T	Snp: C->T	Snp: C->T	Snp: C->T	Snp: C->T	Snp: C->T	Snp: C->T	Snp: C->T	Snp: C->T	Snp: C->T	Snp: C->T	-	-	-	-	-	-	-	-	-	-	-	-
MGG_07255	3310		-	-	-	-	-	-	-	-	-	-	-	-	-	-	-	-	-	-	-	-	-	-	-	-	-	-	-	-	-	-	-	-	-	-	-	Deletion: C	-	-	-	-	-	-	-	-	-	-	-
MGG_07255	669		-	-	-	-	-	-	-	-	-	-	-	-	-	-	-	-	-	-	-	-	-	-	-	-	-	-	-	-	-	-	-	-	-	-	-	-	-	-	-	-	-	-	-	-	-	-	-
no homologs in MO			-	-	-	-	-	-	-	-	-	-	-	-	-	-	-	-	-	-	-	-	-	-	-	-	-	-	-	-	-	-	-	-	-	-	-	-	-	-	-	-	-	-	-	-	-	-	-
MGG_06320	1737-1754		-	-	-	-	-	-	-	-	-	-	-	-	-	-	-	-	-	-	-	-	-	-	-	-	-	-	-	-	-	-	-	-	-	-	-	-	-	-	-	-	-	-	-	-	-	-	-
MGG_06320	1751		-	-	-	-	-	-	-	-	-	-	-	-	-	-	-	-	-	-	-	-	-	-	-	-	-	-	-	-	-	-	-	-	-	-	-	-	-	-	-	-	-	-	-	-	-	-	-
MGG_06320	1955		-	-	-	-	-	-	-	-	Snp: C->A	-	-	-	-	-	-	-	-	-	-	-	-	-	-	-	-	-	-	-	-	-	-	-	-	-	-	-	-	-	-	-	-	-	-	-	-	-	-
MGG_06320	2029		-	-	-	-	-	-	-	-	-	-	-	-	-	-	-	-	-	-	-	-	-	-	-	-	-	-	-	-	-	-	-	-	-	-	-	-	-	-	-	Snp: C->T	Snp: C->T	Snp: C->T	Snp: C->T	-	-	-	-
MGG_00365	1203		-	-	-	-	-	-	-	-	-	-	-	-	-	-	-	-	-	-	-	-	-	-	-	-	-	-	-	-	-	-	-	-	-	-	-	-	Snp: G->A	-	-	-	Snp: G->A	-	-	-	-	-	-
MGG_00365	1754		-	-	-	-	-	-	-	-	-	-	-	-	-	-	-	-	-	-	-	-	-	-	-	-	-	-	-	-	-	-	-	-	-	-	-	-	Snp: A->G	-	-	-	-	-	-	-	-	-	-
MGG_00365	721		-	-	-	-	-	-	-	-	-	-	-	-	-	-	-	-	-	-	-	-	-	-	-	-	-	-	-	-	-	-	-	-	-	-	-	-	-	-	-	-	-	-	-	-	-	-	-
MGG_12958	1236		-	-	-	-	-	-	-	-	-	-	-	-	-	-	-	-	-	-	-	-	-	-	-	-	-	-	-	-	-	-	-	-	-	-	-	Snp: C->T	-	-	-	-	-	-	-	-	-	-	-
MGG_12958	1470		-	-	-	-	-	-	-	-	-	-	-	-	-	-	-	-	-	-	-	-	-	-	-	-	-	-	-	-	-	-	-	-	-	-	-	-	-	-	-	-	-	-	-	-	-	-	-
MGG_12958	1752-1754		-	-	-	-	-	-	-	-	-	-	-	-	-	-	-	-	-	-	-	-	-	-	-	-	-	-	-	-	-	-	-	-	-	-	-	-	-	-	-	-	-	-	-	-	-	-	-
MGG_12958	2622		-	-	-	-	-	-	-	-	-	-	-	-	-	-	-	-	-	-	-	-	-	-	-	-	-	-	-	-	-	-	-	-	-	-	-	-	-	-	-	-	-	-	-	-	-	-	-
MGG_12958	3265		-	-	-	Snp: C->T	-	-	-	-	-	-	-	-	-	-	-	-	-	-	-	-	-	-	-	-	-	-	-	-	-	-	-	-	-	-	-	-	-	-	-	-	-	-	-	-	-	-	-
MGG_12958	986		-	-	-	-	-	-	-	-	-	-	-	-	-	-	-	-	-	-	-	-	-	-	-	-	-	-	-	-	-	-	-	-	-	-	-	-	-	-	-	-	-	-	-	-	-	-	-
MGG_08097	1021		-	-	-	-	-	-	-	-	-	-	-	-	-	-	-	-	-	-	-	-	-	-	-	-	-	-	-	-	-	-	-	-	-	-	-	-	-	-	-	-	-	-	-	-	-	-	-
MGG_08097	1355		-	-	-	-	-	-	-	-	-	-	-	-	-	-	-	-	-	-	-	-	-	-	-	-	-	-	-	-	-	-	-	-	-	-	-	-	-	-	-	-	-	-	-	-	-	-	-
MGG_08097	1419		-	-	-	-	-	-	-	-	-	-	-	-	-	-	-	-	-	-	-	-	-	-	-	-	-	-	-	-	-	-	-	-	-	-	-	-	-	-	-	-	-	-	-	-	-	-	-
MGG_08097	1768		-	-	-	-	-	-	-	-	-	-	-	-	-	-	-	-	-	-	-	-	-	-	-	-	-	-	-	-	-	-	-	-	-	-	-	-	-	-	-	-	-	-	-	-	-	-	-
MGG_08097	2118		-	-	-	-	-	-	-	-	-	-	-	-	-	-	-	-	-	-	-	-	-	-	-	-	-	-	-	-	-	-	-	-	-	-	-	-	-	-	-	-	-	-	-	-	-	-	-
MGG_06327	2388-2393		-	-	-	-	-	-	-	-	-	-	-	-	-	-	-	-	-	-	-	-	-	-	-	-	-	-	-	-	-	-	-	-	-	-	-	-	-	-	-	-	-	-	-	-	-	-	-
no homologs in MO			-	-	-	-	-	-	-	-	-	-	-	-	-	-	-	-	-	-	-	-	-	-	-	-	-	-	-	-	-	-	-	-	-	-	-	-	-	-	-	-	-	-	-	-	-	-	-
MGG_10193		No mutation	-	-	-	-	-	-	-	-	-	-	-	-	-	-	-	-	-	-	-	-	-	-	-	-	-	-	-	-	-	-	-	-	-	-	-	-	-	-	-	-	-	-	-	-	-	-	-
MGG_06452		No mutation	-	-	-	-	-	-	-	-	-	-	-	-	-	-	-	-	-	-	-	-	-	-	-	-	-	-	-	-	-	-	-	-	-	-	-	-	-	-	-	-	-	-	-	-	-	-	-
MGG_00141	1070		-	-	-	-	-	-	-	-	-	-	-	-	-	-	-	-	-	-	-	-	-	-	-	-	-	-	-	-	-	-	-	-	-	-	-	-	-	-	-	-	-	-	-	-	-	-	-
MGG_00141	1507		-	-	-	-	-	Snp: C->A	-	-	-	-	-	-	-	-	-	-	-	-	-	-	-	-	-	-	-	-	-	-	-	-	-	-	-	-	-	-	-	-	-	-	-	-	-	-	Snp: C->A	Snp: C->A	Snp: C->A
MGG_00141	2787		-	-	-	-	-	-	-	-	-	-	-	-	-	-	-	-	-	-	-	-	-	-	-	-	-	-	-	-	-	-	-	-	-	-	-	-	-	-	-	-	-	-	-	-	-	-	-
MGG_00141	3909		-	-	-	-	-	-	-	-	-	-	-	-	-	-	-	-	-	-	-	-	-	-	-	-	-	-	-	-	-	-	-	-	-	-	-	-	-	-	-	-	-	-	-	-	-	-	-
MGG_00141	4373		-	-	-	-	-	-	-	-	-	-	-	-	-	-	-	-	-	-	-	-	-	-	-	-	-	-	-	-	-	-	-	-	-	-	-	-	-	-	-	-	-	-	-	-	-	-	-
MGG_00141	829		-	-	-	-	-	-	-	-	-	-	-	-	-	-	-	-	-	-	-	-	-	-	-	-	-	-	-	-	-	-	-	-	-	-	-	-	-	-	-	-	-	-	-	-	-	-	-
MGG_00466	1195		-	-	-	-	-	-	-	-	-	-	-	-	-	-	-	-	-	-	-	-	-	-	-	-	-	-	-	-	-	-	-	-	-	-	-	-	-	-	-	-	-	-	-	-	-	-	-
MGG_00466	1609		-	-	-	-	-	-	-	-	-	-	-	-	-	-	-	-	-	-	-	-	-	-	-	-	-	-	-	-	-	-	-	-	-	-	-	-	-	-	-	-	-	-	-	-	-	-	-
MGG_00466	2062		-	-	-	-	-	-	-	-	-	-	-	-	-	-	-	-	-	-	-	-	-	-	-	-	-	-	-	-	-	-	-	-	-	-	-	-	-	-	-	-	-	-	-	-	-	-	-
MGG_00466	2098-2101		-	-	-	-	-	-	-	-	-	-	-	-	-	-	-	-	-	-	-	-	-	-	-	-	-	-	-	-	-	-	-	-	-	-	-	-	-	-	-	-	-	-	-	-	-	-	-
MGG_00466	2099-2101		-	-	-	-	-	-	-	-	-	-	-	-	-	-	-	-	-	-	-	-	-	-	-	-	-	-	-	-	-	-	-	-	-	-	-	-	-	-	-	-	-	-	-	-	-	-	-
MGG_00466	2100-2101		-	-	-	-	-	-	-	-	-	-	-	-	-	-	-	-	-	-	-	-	-	-	-	-	-	-	-	-	-	-	-	-	-	-	-	Deletion: TT	Deletion: TT	-	-	-	-	-	-	-	-	-	-
MGG_00466	2101		Insertion: T	-	-	Insertion: T	Insertion: T	-	Insertion: T	Insertion: T	Insertion: T	Insertion: T	-	Insertion: T	Insertion: T	-	Insertion: T	Insertion: T	Insertion: T	Insertion: T	Insertion: T	Insertion: T	Insertion: T	Insertion: T	-	Insertion: T	Insertion: T	-	Insertion: T	Insertion: T	Insertion: T	Insertion: T	Insertion: T	Insertion: T	Insertion: T	-	Insertion: T	-	-	Deletion: T	Deletion: T	Insertion: T	Insertion: T	-	-	Deletion: T	Insertion: T	-	-
MGG_14847	1074		-	-	-	-	-	-	-	-	-	-	-	-	-	-	-	-	-	-	-	-	-	-	-	-	-	-	-	-	-	-	-	-	-	-	-	-	-	-	-	-	-	-	-	-	-	-	-
MGG_14847	1093		-	-	-	-	-	-	-	-	-	-	-	-	-	-	-	-	-	-	-	-	-	-	-	-	-	-	-	-	-	-	-	-	-	-	-	-	-	-	-	-	-	-	-	-	-	-	-
MGG_14847	1238		-	-	-	-	-	-	-	-	-	-	-	-	-	-	-	-	-	-	-	-	-	-	-	-	-	-	Snp: G->T	-	-	-	-	-	-	-	-	-	-	-	-	-	-	-	-	-	-	-	-
MGG_14847	1345		-	-	-	-	-	-	-	-	-	-	-	-	-	-	-	-	-	-	-	-	-	-	-	-	-	-	-	-	-	-	-	-	-	-	-	-	-	-	-	-	-	-	-	-	-	-	-
MGG_14847	3461		-	-	-	-	-	-	-	-	-	-	-	-	-	-	-	-	-	-	-	-	-	-	-	-	-	-	-	-	-	-	-	-	-	-	-	-	-	-	-	-	-	-	-	-	-	-	-
MGG_14517	1017		-	-	-	-	-	-	-	-	-	-	-	-	-	-	-	-	-	-	-	-	-	-	-	-	-	-	-	-	-	-	-	-	-	-	-	-	-	-	-	-	-	-	-	-	-	-	-
MGG_14517	1226		-	-	-	-	-	-	-	-	-	-	-	-	-	-	-	-	-	-	-	-	-	-	-	-	-	-	-	-	-	-	-	-	-	-	-	-	-	-	-	-	-	-	-	Snp: T->A	-	-	-
MGG_14517	1674		Snp: G->A	Snp: G->A	Snp: G->A	Snp: G->A	Snp: G->A	Snp: G->A	Snp: G->A	Snp: G->A	Snp: G->A	Snp: G->A	Snp: G->A	Snp: G->A	Snp: G->A	Snp: G->A	Snp: G->A	Snp: G->A	Snp: G->A	Snp: G->A	Snp: G->A	Snp: G->A	Snp: G->A	Snp: G->A	Snp: G->A	Snp: G->A	Snp: G->A	Snp: G->A	Snp: G->A	Snp: G->A	Snp: G->A	Snp: G->A	Snp: G->A	Snp: G->A	Snp: G->A	Snp: G->A	Snp: G->A	Snp: G->A	Snp: G->A	Snp: G->A	Snp: G->A	Snp: G->A	Snp: G->A	Snp: G->A	Snp: G->A	Snp: G->A	Snp: G->A	Snp: G->A	Snp: G->A
MGG_14517	2488		-	-	-	-	-	-	-	-	-	-	-	-	-	-	-	-	-	-	-	-	-	-	-	-	-	-	-	-	-	-	-	-	-	-	-	-	-	-	-	-	-	-	-	-	-	-	-
MGG_14517	2605		-	-	-	-	-	-	-	-	-	-	-	-	-	-	-	-	-	-	-	-	-	-	-	-	-	-	-	-	-	-	-	-	-	-	-	-	-	-	-	-	-	-	-	-	-	-	-
MGG_14517	2646		-	-	-	-	-	-	-	-	-	-	-	-	-	-	-	-	-	-	-	-	-	-	-	-	-	-	-	-	-	-	-	-	-	-	-	-	-	Snp: G->A	-	-	-	-	-	-	-	-	-
MGG_14517	454		-	-	-	-	-	-	-	-	-	-	-	-	-	-	-	-	-	-	-	-	-	-	-	-	-	-	-	-	-	-	-	-	-	-	-	-	-	-	-	-	-	-	-	-	-	-	-
MGG_14517	835		-	-	-	-	-	-	-	-	-	-	-	-	-	-	-	-	-	-	-	-	-	-	-	-	-	-	-	-	-	-	-	-	-	-	-	-	-	-	-	-	-	-	-	-	-	-	-
MGG_02773	1690		-	-	-	-	-	-	-	-	Snp: T->C	-	-	-	-	-	-	-	-	-	-	-	-	-	-	-	-	-	-	-	-	-	-	-	-	-	-	-	-	-	-	-	-	-	-	-	-	-	-
MGG_03595	192		-	-	-	-	-	-	-	-	-	-	-	-	-	-	-	-	-	-	-	-	-	-	-	-	-	Deletion: T	-	-	-	-	-	-	-	-	-	-	-	-	-	-	-	-	-	-	-	-	-
MGG_03595	2900		-	-	-	-	-	-	-	-	-	-	-	-	-	-	-	-	-	-	-	-	-	-	-	-	-	-	-	-	-	-	-	-	-	-	-	-	-	-	-	-	-	-	-	-	-	-	-
MGG_03595	3107-3108		-	-	-	-	-	Deletion: GA	-	-	-	-	-	-	-	-	-	-	-	-	-	-	-	-	-	-	-	-	-	-	-	-	-	-	-	-	-	-	-	-	-	-	-	-	-	-	-	-	-
MGG_15140	1109		-	-	-	-	-	-	-	-	-	-	-	-	-	-	-	-	-	-	-	-	-	-	-	-	-	-	-	-	-	-	-	-	-	-	-	-	-	-	-	-	-	-	-	-	-	-	-
MGG_15140	1222		Snp: C->G	Snp: C->G	Snp: C->G	-	-	-	-	-	-	-	-	-	-	-	-	-	-	-	-	-	-	-	-	-	-	-	-	-	-	-	-	-	-	-	-	-	-	-	-	-	-	-	-	-	-	-	-
MGG_15140	3449		-	-	-	-	-	-	-	-	-	-	-	-	-	-	-	-	-	-	-	-	-	-	-	-	-	-	-	-	-	-	-	-	-	-	-	Snp: G->C	-	-	-	-	-	-	-	-	-	-	-
MGG_15140	3512		-	-	-	-	-	-	-	-	-	-	-	-	-	-	-	-	-	-	-	-	-	-	-	-	-	-	-	-	-	-	-	-	-	-	-	-	-	-	-	-	-	-	-	-	-	-	-
MGG_15140	3531		Snp: T->C	Snp: T->C	Snp: T->C	Snp: T->C	Snp: T->C	Snp: T->C	Snp: T->C	Snp: T->C	Snp: T->C	Snp: T->C	Snp: T->C	Snp: T->C	Snp: T->C	Snp: T->C	Snp: T->C	Snp: T->C	Snp: T->C	Snp: T->C	Snp: T->C	Snp: T->C	Snp: T->C	Snp: T->C	Snp: T->C	Snp: T->C	Snp: T->C	Snp: T->C	Snp: T->C	Snp: T->C	Snp: T->C	Snp: T->C	Snp: T->C	Snp: T->C	Snp: T->C	Snp: T->C	Snp: T->C	Snp: T->C	Snp: T->C	Snp: T->C	Snp: T->C	Snp: T->C	Snp: T->C	Snp: T->C	Snp: T->C	Snp: T->C	Snp: T->C	Snp: T->C	Snp: T->C
MGG_15140	3625		-	-	-	-	-	-	-	-	-	-	-	-	-	-	-	-	-	-	-	-	-	-	-	-	-	-	-	-	-	-	-	-	-	-	-	-	-	-	-	Snp: A->G	-	-	-	-	-	-	-
MGG_08097	1021		-	-	-	-	-	-	-	-	-	-	-	-	-	-	-	-	-	-	-	-	-	-	-	-	-	-	-	-	-	-	-	-	-	-	-	-	-	-	-	-	-	-	-	-	-	-	-
MGG_08097	1355		-	-	-	-	-	-	-	-	-	-	-	-	-	-	-	-	-	-	-	-	-	-	-	-	-	-	-	-	-	-	-	-	-	-	-	-	-	-	-	-	-	-	-	-	-	-	-
MGG_08097	1419		-	-	-	-	-	-	-	-	-	-	-	-	-	-	-	-	-	-	-	-	-	-	-	-	-	-	-	-	-	-	-	-	-	-	-	-	-	-	-	-	-	-	-	-	-	-	-
MGG_08097	1768		-	-	-	-	-	-	-	-	-	-	-	-	-	-	-	-	-	-	-	-	-	-	-	-	-	-	-	-	-	-	-	-	-	-	-	-	-	-	-	-	-	-	-	-	-	-	-
MGG_08097	2118		-	-	-	-	-	-	-	-	-	-	-	-	-	-	-	-	-	-	-	-	-	-	-	-	-	-	-	-	-	-	-	-	-	-	-	-	-	-	-	-	-	-	-	-	-	-	-
MGG_12821	1281		-	-	-	-	-	-	-	-	-	-	-	-	-	-	-	-	-	-	-	-	-	-	-	-	-	-	-	-	-	-	-	-	-	-	-	-	-	-	-	-	-	-	-	-	Deletion: C	-	-
MGG_12821	1284		-	-	-	-	-	-	-	-	-	-	-	-	-	-	-	-	-	-	-	-	-	-	-	-	-	-	-	-	-	-	-	-	-	-	-	-	-	-	-	-	-	-	-	-	Snp: T->G	-	-
MGG_12821	1287		-	-	-	-	-	-	-	-	-	-	-	-	-	-	-	-	-	-	-	-	-	-	-	-	-	-	-	-	-	-	-	-	-	-	-	-	-	-	-	-	-	-	-	-	Insertion: GC	-	-
MGG_12821	1289		-	-	-	-	-	-	-	-	-	-	-	-	-	-	-	-	-	-	-	-	-	-	-	-	-	-	-	-	-	-	-	-	-	-	-	-	-	-	-	-	-	-	-	-	Insertion: A	-	-
MGG_12821	1290		-	-	-	-	-	-	-	-	-	-	-	-	-	-	-	-	-	-	-	-	-	-	-	-	-	-	-	-	-	-	-	-	-	-	-	-	-	-	-	-	-	-	-	-	Snp: G->A	-	-
MGG_12821	1292		-	-	-	-	-	-	-	-	-	-	-	-	-	-	-	-	-	-	-	-	-	-	-	-	-	-	-	-	-	-	-	-	-	-	-	-	-	-	-	-	-	-	-	-	Snp: A->C	-	-
MGG_12821	1294		-	-	-	-	-	-	-	-	-	-	-	-	-	-	-	-	-	-	-	-	-	-	-	-	-	-	-	-	-	-	-	-	-	-	-	-	-	-	-	-	-	-	-	-	Deletion: C	-	-
MGG_12821	1296		-	-	-	-	-	-	-	-	-	-	-	-	-	-	-	-	-	-	-	Deletion: G	-	-	-	-	-	-	-	-	-	-	-	-	-	-	-	-	-	-	-	-	-	-	-	-	-	-	-
MGG_12821	1297		-	-	-	-	-	-	-	-	-	-	-	-	-	-	-	-	-	-	-	-	-	-	-	-	-	-	-	-	-	-	-	-	-	-	-	-	-	-	-	-	-	-	-	-	Deletion: T	-	-
MGG_12821	1298		-	-	-	-	-	-	-	-	-	-	-	-	-	-	-	-	-	-	-	Snp: T->C	-	-	-	-	-	-	-	-	-	-	-	-	-	-	-	-	-	-	-	-	-	-	-	-	Snp: T->A	-	-
MGG_12821	1302		-	-	-	-	-	-	-	-	-	-	-	-	-	-	-	-	-	-	-	Deletion: T	-	-	-	-	-	-	-	-	-	-	-	-	-	-	-	-	-	-	-	-	-	-	-	-	-	-	-
MGG_12821	1302-1303		-	-	-	-	-	-	-	-	Deletion: TT	-	-	-	-	-	-	-	-	-	-	-	-	-	-	-	-	-	-	-	Deletion: TT	-	-	-	-	-	-	Deletion: TT	Deletion: TT	-	-	-	-	-	-	Deletion: TT	-	-	-
MGG_12821	1302-1305		-	-	-	-	-	-	-	-	-	-	-	-	-	-	-	-	-	Deletion: TTTC	-	-	-	-	-	-	-	-	-	-	-	-	-	-	-	-	-	-	-	-	-	-	-	-	-	-	-	-	-
MGG_12821	1302-1307		-	-	Deletion: TTTCTC	-	-	-	-	-	-	-	-	-	-	-	-	-	-	-	-	-	Deletion: TTTCTC	-	-	-	-	-	-	-	-	-	-	-	-	-	-	-	-	-	-	-	-	-	-	-	-	-	-
MGG_12821	1302-1309		-	-	-	-	-	-	-	-	-	-	-	-	-	-	-	Deletion: TTTCTCTC	-	-	-	-	-	-	-	-	-	-	Deletion: TTTCTCTC	-	-	-	-	-	-	-	-	-	-	-	-	-	-	-	-	-	-	-	-
MGG_12821	1302-1311		-	-	-	-	-	-	-	-	-	-	-	-	-	-	-	-	-	-	-	-	-	-	-	-	Deletion: TTTCTCTCTC	-	-	-	-	-	-	-	-	-	-	-	-	-	-	-	-	-	-	-	-	-	-
MGG_12821	1302-1315		-	-	-	-	-	-	-	-	-	-	-	-	-	-	-	-	-	-	-	-	-	-	-	-	-	-	-	-	-	-	-	-	-	-	-	-	-	-	Deletion: TTTCTCTCTCTCTC	-	-	-	-	-	-	-	-
MGG_12821	1302-1319		-	-	-	-	-	-	-	-	-	-	-	-	-	-	-	-	-	-	-	-	-	-	-	-	-	-	-	-	-	-	-	-	-	-	-	-	-	-	-	-	-	-	-	-	-	-	-
MGG_12821	1302-1369		-	-	-	-	-	-	-	-	-	Deletion: TTTCTCTCTCTCTCTCTCTCTCTCTCTCTCTCTCTCTCTCTCTCTCTCTCTCTCTCTCTCTCTCTCTC	-	-	-	-	-	-	-	-	-	-	-	-	-	-	-	-	-	-	-	-	-	-	-	-	-	-	-	-	-	-	-	-	-	-	-	-	-
MGG_12821	1303		-	-	-	-	-	-	-	-	-	-	-	-	-	-	-	-	-	-	-	Snp: T->C	-	-	-	-	-	-	-	-	-	-	-	-	-	-	-	-	-	-	-	Snp: T->C	Snp: T->C	-	-	-	-	-	-
MGG_12821	1318		-	-	-	-	-	-	-	-	-	-	-	-	-	-	-	-	-	-	-	-	-	-	-	-	-	-	-	-	-	-	-	-	-	-	-	-	-	-	-	Insertion: NNNNNNNNNNN	Insertion: NNNNNNNNNNNNNNNNNN	-	-	-	-	-	-
MGG_12821	1319		-	-	-	-	-	-	-	-	-	-	-	-	-	-	-	-	-	-	-	-	-	-	-	-	-	-	-	-	-	-	-	-	-	-	-	-	-	-	-	-	-	-	-	-	-	-	-
MGG_12821	1320		-	-	-	-	-	-	-	-	-	-	-	-	-	-	-	-	-	-	-	-	-	-	-	-	-	-	-	-	-	-	-	-	-	-	-	-	-	-	-	-	-	-	-	-	-	-	-
MGG_12821	1320-1322		-	-	-	-	-	-	-	-	-	-	-	-	-	-	-	-	-	-	-	-	-	-	-	-	-	-	-	-	-	-	-	-	-	-	-	-	-	-	-	-	-	-	-	-	-	-	-
MGG_12821	1320-1327		-	-	-	-	-	-	-	-	-	-	-	-	-	-	-	-	-	-	-	-	-	-	-	-	-	-	-	-	-	-	-	-	-	-	-	-	-	-	-	-	-	-	-	-	-	-	-
MGG_12821	1320-1332		-	-	-	-	-	-	-	-	-	-	-	-	-	-	-	-	-	-	-	-	-	-	-	-	-	-	-	-	-	-	-	-	-	-	-	-	-	-	-	-	-	-	-	-	-	-	-
MGG_12821	1321		-	-	-	-	-	-	-	-	-	-	-	-	-	-	-	-	-	-	-	-	-	-	-	-	-	-	-	-	-	-	-	-	-	-	-	-	-	-	-	-	-	-	-	-	-	-	-
MGG_12821	1323		-	-	-	-	-	-	-	-	-	-	-	-	-	-	-	-	-	Deletion: C	-	-	-	-	-	-	-	-	-	-	-	-	-	-	-	-	-	-	-	-	-	-	-	-	-	-	-	-	-
MGG_12821	1327		-	-	-	-	-	-	-	-	-	-	-	-	-	-	-	-	-	-	-	-	-	-	-	-	-	-	Deletion: C	-	-	-	-	-	-	-	-	-	-	-	-	-	-	-	-	-	-	-	-
MGG_12821	1332		-	-	-	-	-	-	-	-	-	-	-	-	-	-	-	-	-	-	-	-	-	-	-	-	-	-	-	-	-	-	-	-	-	-	-	-	-	-	Deletion: T	-	-	-	-	-	-	-	-
MGG_12821	1336		-	-	-	-	-	-	-	-	-	-	-	-	-	-	-	-	-	-	-	-	-	-	-	-	-	-	-	-	-	-	-	-	-	-	-	-	-	-	-	-	-	-	-	-	-	-	-
MGG_12821	1340		-	-	-	-	-	-	-	-	-	-	-	-	-	-	-	-	-	-	-	-	-	-	-	-	-	-	-	-	-	-	-	-	-	-	-	-	-	-	-	-	-	-	-	-	-	-	-
MGG_12821	1342		-	-	-	-	-	-	-	-	-	-	-	-	-	-	-	-	-	-	-	-	-	-	-	-	-	-	-	-	-	-	-	-	-	-	-	-	-	-	-	-	-	-	-	-	-	-	-
MGG_12821	1344		-	-	-	-	-	-	-	-	-	-	-	-	-	-	-	-	-	-	-	-	-	-	-	-	-	-	-	-	-	-	-	-	-	-	-	-	-	-	-	-	-	-	-	-	-	-	-
MGG_12821	1346		-	-	-	-	-	-	-	-	-	-	-	-	-	-	-	-	-	-	-	-	-	-	-	-	-	-	-	-	-	-	-	-	-	-	-	-	-	-	-	-	-	-	-	-	-	-	-
MGG_12821	1365-1394		-	-	-	-	-	-	-	-	Deletion: CTCTCTCTCTCTCTCTCTCTCTCTCTCTCT	-	-	-	-	-	-	-	-	-	-	-	-	-	-	-	-	-	-	-	-	-	-	-	-	-	-	Deletion: CTCTCTCTCTCTCTCTCTCTCTCTCTCTCT	-	-	-	-	-	-	-	-	-	-	-
MGG_12821	1369-1394		-	-	-	-	-	-	-	-	-	-	-	-	-	-	-	-	-	-	-	-	-	-	-	-	-	-	-	-	-	-	-	-	-	-	-	-	-	-	-	-	-	-	-	-	-	-	-
MGG_12821	1372-1382		-	-	-	-	-	-	-	-	-	-	-	-	-	-	-	-	-	-	-	-	-	-	-	-	-	-	-	-	-	-	-	-	-	-	-	-	-	-	-	-	-	-	-	-	-	-	-
MGG_12821	1375-1394		-	-	-	-	-	-	-	-	-	-	-	-	-	-	-	-	-	-	-	-	-	-	-	-	-	-	-	-	-	-	-	-	-	-	-	-	-	-	-	-	-	-	-	Deletion: CTCTCTCTCTCTCTCTCTCT	-	-	-
MGG_12821	1379-1394		-	-	-	-	-	-	-	-	-	-	-	-	-	-	-	-	-	-	-	Deletion: CTCTCTCTCTCTCTCT	-	-	-	-	-	-	-	-	-	-	-	-	-	-	-	-	-	-	-	-	-	-	-	-	-	-	-
MGG_12821	1381-1394		-	-	-	-	-	-	-	-	-	-	-	-	-	-	-	-	-	-	-	-	-	-	-	-	-	-	-	-	Deletion: CTCTCTCTCTCTCT	-	-	-	-	-	-	-	-	-	-	-	-	-	-	-	-	-	-
MGG_12821	1384		-	-	-	-	-	-	-	-	-	Deletion: T	-	-	-	-	-	-	-	-	-	-	-	-	-	-	-	-	-	-	-	-	-	-	-	-	-	-	-	-	-	-	-	-	-	-	-	-	-
MGG_12821	1385		-	-	-	-	-	-	-	-	-	-	-	-	-	-	-	-	-	-	-	-	-	-	-	-	-	-	-	-	-	-	-	-	-	-	-	-	-	-	-	-	-	-	-	-	-	-	-
MGG_12821	1386		-	-	-	-	-	-	-	-	-	Deletion: T	-	-	-	-	-	-	-	-	-	-	-	-	-	-	-	-	-	-	-	-	-	-	-	-	-	-	-	-	-	-	-	-	-	-	-	-	-
MGG_12821	1388		-	-	-	-	-	-	-	-	-	-	-	-	-	-	-	-	-	-	-	-	-	-	-	-	-	-	-	-	-	-	-	-	-	-	-	-	-	-	-	-	-	-	-	-	-	-	-
MGG_12821	1391		-	-	-	-	-	-	-	-	-	-	-	-	-	-	-	-	-	-	-	-	-	-	-	-	-	-	-	-	-	-	-	-	-	-	-	-	-	-	-	-	-	-	-	-	-	-	-
MGG_12821	1395-1404		-	-	-	-	-	-	-	-	-	Deletion: CCTTAATTCG	-	-	-	-	-	-	-	-	-	-	-	-	-	-	-	-	-	-	-	-	-	-	-	-	-	-	-	-	-	-	-	-	-	-	-	-	-
MGG_12821	1418		-	-	-	-	-	-	-	-	-	-	-	-	-	-	-	-	-	-	-	-	-	-	-	-	-	-	-	-	-	-	-	-	-	-	-	-	-	-	-	-	-	-	-	-	-	-	-
MGG_12821	1438		-	-	-	-	-	-	-	-	-	-	-	-	-	-	-	-	-	-	-	-	-	-	-	-	-	-	-	-	-	-	-	-	-	-	-	-	-	-	-	-	-	-	-	-	-	-	-
MGG_12821	2002	non synonymous mutation(T485A)	Snp: A->G	Snp: A->G	Snp: A->G	Snp: A->G	Snp: A->G	Snp: A->G	Snp: A->G	Snp: A->G	Snp: A->G	Snp: A->G	Snp: A->G	Snp: A->G	Snp: A->G	Snp: A->G	Snp: A->G	Snp: A->G	Snp: A->G	Snp: A->G	Snp: A->G	Snp: A->G	Snp: A->G	Snp: A->G	Snp: A->G	Snp: A->G	Snp: A->G	Snp: A->G	Snp: A->G	Snp: A->G	Snp: A->G	Snp: A->G	Snp: A->G	Snp: A->G	Snp: A->G	Snp: A->G	Snp: A->G	Snp: A->G	Snp: A->G	Snp: A->G	Snp: A->G	Snp: A->G	Snp: A->G	Snp: A->G	Snp: A->G	Snp: A->G	Snp: A->G	Snp: A->G	Snp: A->G
MGG_12821	525		-	-	-	-	-	-	-	-	-	-	-	-	-	-	-	-	-	-	-	-	-	-	-	-	-	Deletion: C	-	-	-	-	-	-	-	-	-	-	-	-	-	-	-	-	-	-	-	-	-
MGG_12821	651		-	-	-	-	-	-	-	-	-	-	-	-	-	-	-	-	-	-	-	-	-	-	-	-	-	-	-	-	-	-	-	-	-	-	-	-	-	-	-	-	-	-	-	-	-	-	-
MGG_12821	729		-	-	-	-	-	-	-	-	-	-	-	Snp: A->C	Snp: A->C	Snp: A->C	Snp: A->C	Snp: A->C	Snp: A->C	Snp: A->C	Snp: A->C	Snp: A->C	Snp: A->C	Snp: A->C	-	-	-	-	-	-	-	-	-	-	-	-	-	-	-	-	-	-	-	-	-	-	-	-	-
no homologs in MO			-	-	-	-	-	-	-	-	-	-	-	-	-	-	-	-	-	-	-	-	-	-	-	-	-	-	-	-	-	-	-	-	-	-	-	-	-	-	-	-	-	-	-	-	-	-	-
no homologs in MO			-	-	-	-	-	-	-	-	-	-	-	-	-	-	-	-	-	-	-	-	-	-	-	-	-	-	-	-	-	-	-	-	-	-	-	-	-	-	-	-	-	-	-	-	-	-	-
MGG_05201	1313		-	-	-	-	-	-	-	-	-	-	Snp: C->T	-	-	-	-	-	-	-	-	-	-	-	-	-	-	-	-	-	-	-	-	-	-	-	-	-	-	-	-	-	-	-	-	-	-	-	-
no homologs in MO			-	-	-	-	-	-	-	-	-	-	-	-	-	-	-	-	-	-	-	-	-	-	-	-	-	-	-	-	-	-	-	-	-	-	-	-	-	-	-	-	-	-	-	-	-	-	-
MGG_09275	1371		-	-	-	-	-	-	-	-	-	-	-	-	-	-	-	-	-	-	-	-	-	-	Insertion: TA	-	-	-	-	-	-	-	-	-	-	-	-	-	-	-	-	-	-	-	-	-	-	-	-
MGG_09275	3090		-	-	-	-	-	-	-	-	-	-	-	-	-	-	-	-	-	-	-	-	-	-	-	-	-	-	-	-	-	-	-	-	-	-	-	-	-	-	-	-	-	Snp: C->T	-	-	-	-	-
MGG_09275	3346		-	-	-	-	-	-	-	-	-	-	-	-	-	-	-	-	-	-	-	-	-	-	-	-	-	-	-	-	-	-	-	-	-	-	-	-	-	-	-	-	-	-	-	-	-	-	-
MGG_09275	3383		-	-	-	Snp: G->A	-	-	-	-	-	-	-	-	-	-	-	-	-	-	-	-	-	-	-	-	-	-	-	-	-	-	-	-	-	-	-	-	-	-	-	-	-	-	-	-	-	-	-
MGG_09275	3522		-	-	-	-	-	-	-	-	-	-	-	-	-	-	-	-	-	-	-	-	-	-	-	-	-	-	-	-	-	-	-	-	-	-	-	-	-	-	-	-	-	-	-	-	-	-	-
MGG_09275	3574		-	-	-	-	-	-	-	-	-	-	-	-	-	-	-	Snp: T->G	-	-	-	-	-	-	-	-	-	-	-	-	-	-	-	-	-	-	-	-	-	-	-	-	-	-	-	-	-	-	-
MGG_09275	3760		-	-	-	-	-	-	-	-	-	-	-	-	-	-	-	-	-	-	-	-	-	-	-	-	-	-	-	-	-	-	-	-	-	-	-	-	-	-	-	-	-	-	-	-	-	-	-
MGG_09275	4322		-	-	-	-	-	-	-	-	-	-	-	-	-	-	-	-	-	-	-	-	-	-	-	-	-	-	-	-	-	-	-	-	-	-	-	-	-	-	-	-	-	-	-	-	-	-	-
MGG_09275	714		-	-	-	-	-	-	-	-	-	-	-	-	-	-	-	-	-	-	-	-	-	-	-	-	-	-	-	-	-	-	-	-	-	-	-	-	-	-	-	-	-	-	-	-	-	-	-
MGG_09275	811		-	-	-	-	-	-	-	-	-	-	-	-	-	-	-	-	-	-	-	-	-	-	-	-	-	Deletion: T	-	-	-	-	-	-	-	-	-	Deletion: T	Deletion: T	Deletion: T	Deletion: T	-	-	Deletion: T	Deletion: T	-	-	-	-
MGG_03595	192		-	-	-	-	-	-	-	-	-	-	-	-	-	-	-	-	-	-	-	-	-	-	-	-	-	Deletion: T	-	-	-	-	-	-	-	-	-	-	-	-	-	-	-	-	-	-	-	-	-
MGG_03595	2900		-	-	-	-	-	-	-	-	-	-	-	-	-	-	-	-	-	-	-	-	-	-	-	-	-	-	-	-	-	-	-	-	-	-	-	-	-	-	-	-	-	-	-	-	-	-	-
MGG_03595	3107-3108		-	-	-	-	-	Deletion: GA	-	-	-	-	-	-	-	-	-	-	-	-	-	-	-	-	-	-	-	-	-	-	-	-	-	-	-	-	-	-	-	-	-	-	-	-	-	-	-	-	-
MGG_07733	1027-1028		-	-	-	-	-	-	-	-	-	-	-	-	-	-	-	-	-	-	-	-	-	-	-	-	-	-	-	-	-	-	-	-	-	-	-	-	-	-	-	-	-	-	-	-	-	-	-
MGG_07733	1028		-	-	-	-	-	-	-	-	-	-	-	-	-	-	-	-	-	-	-	-	-	-	-	-	-	-	-	-	-	-	-	-	-	-	-	-	-	-	-	-	-	-	-	-	-	-	-
MGG_07733	544		-	-	-	-	-	-	-	-	-	-	-	-	-	-	-	-	-	-	-	-	-	-	-	-	-	-	-	-	-	-	-	-	-	-	-	-	-	-	-	-	-	-	-	-	-	-	-
MGG_07733	79-108		Deletion: ACCCTCGAGGCCCGCTCCGAGGACGCCGCC	Deletion: ACCCTCGAGGCCCGCTCCGAGGACGCCGCC	Deletion: ACCCTCGAGGCCCGCTCCGAGGACGCCGCC	Deletion: ACCCTCGAGGCCCGCTCCGAGGACGCCGCC	Deletion: ACCCTCGAGGCCCGCTCCGAGGACGCCGCC	Deletion: ACCCTCGAGGCCCGCTCCGAGGACGCCGCC	Deletion: ACCCTCGAGGCCCGCTCCGAGGACGCCGCC	Deletion: ACCCTCGAGGCCCGCTCCGAGGACGCCGCC	Deletion: ACCCTCGAGGCCCGCTCCGAGGACGCCGCC	Deletion: ACCCTCGAGGCCCGCTCCGAGGACGCCGCC	Deletion: ACCCTCGAGGCCCGCTCCGAGGACGCCGCC	Deletion: ACCCTCGAGGCCCGCTCCGAGGACGCCGCC	Deletion: ACCCTCGAGGCCCGCTCCGAGGACGCCGCC	Deletion: ACCCTCGAGGCCCGCTCCGAGGACGCCGCC	Deletion: ACCCTCGAGGCCCGCTCCGAGGACGCCGCC	Deletion: ACCCTCGAGGCCCGCTCCGAGGACGCCGCC	Deletion: ACCCTCGAGGCCCGCTCCGAGGACGCCGCC	Deletion: ACCCTCGAGGCCCGCTCCGAGGACGCCGCC	Deletion: ACCCTCGAGGCCCGCTCCGAGGACGCCGCC	Deletion: ACCCTCGAGGCCCGCTCCGAGGACGCCGCC	Deletion: ACCCTCGAGGCCCGCTCCGAGGACGCCGCC	Deletion: ACCCTCGAGGCCCGCTCCGAGGACGCCGCC	Deletion: ACCCTCGAGGCCCGCTCCGAGGACGCCGCC	Deletion: ACCCTCGAGGCCCGCTCCGAGGACGCCGCC	Deletion: ACCCTCGAGGCCCGCTCCGAGGACGCCGCC	Deletion: ACCCTCGAGGCCCGCTCCGAGGACGCCGCC	Deletion: ACCCTCGAGGCCCGCTCCGAGGACGCCGCC	Deletion: ACCCTCGAGGCCCGCTCCGAGGACGCCGCC	Deletion: ACCCTCGAGGCCCGCTCCGAGGACGCCGCC	Deletion: ACCCTCGAGGCCCGCTCCGAGGACGCCGCC	Deletion: ACCCTCGAGGCCCGCTCCGAGGACGCCGCC	Deletion: ACCCTCGAGGCCCGCTCCGAGGACGCCGCC	Deletion: ACCCTCGAGGCCCGCTCCGAGGACGCCGCC	-	Deletion: ACCCTCGAGGCCCGCTCCGAGGACGCCGCC	Deletion: ACCCTCGAGGCCCGCTCCGAGGACGCCGCC	Deletion: ACCCTCGAGGCCCGCTCCGAGGACGCCGCC	Deletion: ACCCTCGAGGCCCGCTCCGAGGACGCCGCC	Deletion: ACCCTCGAGGCCCGCTCCGAGGACGCCGCC	Deletion: ACCCTCGAGGCCCGCTCCGAGGACGCCGCC	Deletion: ACCCTCGAGGCCCGCTCCGAGGACGCCGCC	Deletion: ACCCTCGAGGCCCGCTCCGAGGACGCCGCC	Deletion: ACCCTCGAGGCCCGCTCCGAGGACGCCGCC	Deletion: ACCCTCGAGGCCCGCTCCGAGGACGCCGCC	Deletion: ACCCTCGAGGCCCGCTCCGAGGACGCCGCC	Deletion: ACCCTCGAGGCCCGCTCCGAGGACGCCGCC	Deletion: ACCCTCGAGGCCCGCTCCGAGGACGCCGCC
MGG_04711	1150		Snp: A->C	Snp: A->C	Snp: A->C	Snp: A->C	Snp: A->C	Snp: A->C	Snp: A->C	Snp: A->C	Snp: A->C	Snp: A->C	Snp: A->C	Snp: A->C	Snp: A->C	Snp: A->C	Snp: A->C	Snp: A->C	Snp: A->C	Snp: A->C	Snp: A->C	Snp: A->C	Snp: A->C	Snp: A->C	Snp: A->C	Snp: A->C	Snp: A->C	Snp: A->C	Snp: A->C	Snp: A->C	Snp: A->C	Snp: A->C	Snp: A->C	Snp: A->C	Snp: A->C	-	Snp: A->C	Snp: A->C	Snp: A->C	Snp: A->C	Snp: A->C	Snp: A->C	Snp: A->C	Snp: A->C	Snp: A->C	Snp: A->C	Snp: A->C	Snp: A->C	Snp: A->C
MGG_04711	598		-	-	-	-	-	-	-	-	-	-	-	-	-	-	-	-	-	-	-	-	-	-	-	-	-	-	-	-	-	-	-	-	-	-	-	-	-	-	-	-	-	-	-	-	-	-	-
MGG_04711	712		Snp: A->G	Snp: A->G	Snp: A->G	Snp: A->G	Snp: A->G	Snp: A->G	Snp: A->G	Snp: A->G	Snp: A->G	Snp: A->G	Snp: A->G	Snp: A->G	Snp: A->G	Snp: A->G	Snp: A->G	Snp: A->G	Snp: A->G	Snp: A->G	Snp: A->G	Snp: A->G	Snp: A->G	Snp: A->G	Snp: A->G	Snp: A->G	Snp: A->G	Snp: A->G	Snp: A->G	Snp: A->G	Snp: A->G	Snp: A->G	Snp: A->G	Snp: A->G	Snp: A->G	Snp: A->G	Snp: A->G	Snp: A->G	Snp: A->G	Snp: A->G	Snp: A->G	Snp: A->G	Snp: A->G	Snp: A->G	Snp: A->G	Snp: A->G	Snp: A->G	Snp: A->G	Snp: A->G
"-": No SNP
Snp: T->A: T to A SNP in sequenced isolates compared with 70-15 reference genome.
[truncated: 55 more columns]
