# Supplementary material for: Population genomic analysis of the rice blast fungus reveals specific events associated with expansion of three main clades
Source: ISME J. 2018 Mar 22;12(8):1867–78. doi: 10.1038/s41396-018-0100-6 (PMC6051997; doi:10.1038/s41396-018-0100-6)
Supplement: Supplementary file 4 — supplemental Table S3(XLSX 13 kb) [file 41396_2018_100_MOESM4_ESM.xlsx]

## Sheet: Sheet1
Supplemental Table S3 Genetic diversity, neutrality tests and recombination rate of M. oryzae
Chr	Clade	n	S	Eta	Eta_E	Pi	Theta	Tajima_D	FuLi_D*	FuLi_F*	Recombination rate
Chr. 1	clade1	19	106.619	107.181	55.8687	0.000502071	0.0006486	-0.920798	-1.0982	-1.21185	530000
Chr. 1	clade2	29	87.775	88.5812	46.6437	0.000281984	0.000453	-1.39562	-1.98436	-2.1147	215000
Chr. 1	clade3	52	111.225	112.85	49.3937	0.000304286	0.0005131	-1.37385	-2.00285	-2.11192	322000
Chr. 2	clade1	19	56.1677	56.5449	28.0778	0.000280602	0.0003422	-0.819881	-0.962195	-1.06595	404000
Chr. 2	clade2	29	56.8982	57.3473	40.4072	0.000152508	0.0002933	-1.94433	-3.32788	-3.38871	143000
Chr. 2	clade3	52	59.491	60.6946	38.3593	0.000119642	0.000276	-1.99544	-3.88739	-3.79514	317000
Chr. 3	clade1	19	51.5188	51.8797	26.4962	0.00023558	0.0003151	-0.982124	-1.04004	-1.18384	358000
Chr. 3	clade2	29	43.8722	44.4887	28.5338	0.000105569	0.0002283	-1.89839	-2.84977	-2.99405	123000
Chr. 3	clade3	52	55.7444	56.6917	35.609	0.000104226	0.0002587	-1.9925	-3.84891	-3.76491	201000
Chr. 4	clade1	19	46.6216	46.8468	26.1261	0.00019865	0.0002827	-1.06619	-1.29796	-1.42429	362000
Chr. 4	clade2	29	35.7207	36.1081	25.1351	7.90288e-05	0.0001841	-1.97911	-3.26142	-3.34894	123000
Chr. 4	clade3	52	54.0721	55.1441	36.1532	9.03937e-05	0.00025	-2.04188	-4.1144	-3.98455	207000
Chr. 5	clade1	19	68.2889	68.7	32.9111	0.000335178	0.0004153	-0.747411	-0.865875	-0.962241	483000
Chr. 5	clade2	29	54.4111	54.9333	30.5333	0.000176611	0.0002806	-1.36187	-2.20373	-2.27293	140000
Chr. 5	clade3	52	60.7667	61.6778	33.9889	0.000148333	0.0002801	-1.62393	-3.10034	-3.04096	237000
Chr. 6	clade1	19	102.108	103.096	43.8072	0.000524082	0.0006244	-0.576783	-0.568288	-0.660232	510000
Chr. 6	clade2	29	85.4819	86.5663	46.5542	0.000287769	0.0004431	-1.24329	-2.06818	-2.11967	181000
Chr. 6	clade3	52	109.819	111.711	55.2771	0.000298552	0.0005084	-1.40514	-2.55612	-2.5375	288000
Chr. 7	clade1	19	58.3333	58.7101	30.4203	0.000252683	0.0003578	-1.11828	-1.08052	-1.26195	412000
Chr. 7	clade2	29	43.8696	44.1304	26.7391	0.000141681	0.0002273	-1.2666	-2.5801	-2.53007	123000
Chr. 7	clade3	52	58.5362	59.6957	35.1014	0.00011569	0.0002733	-1.89995	-3.45692	-3.43062	219000
n: Number of isolates
S: Number of segregating sites
Eta: Total (minimum number) number of mutations (η)
Eta_E: Number of external mutations, i.e. number of derived singletons
Pi: Nucleotide diversity (π)
Theta: Waterson’s estimator of nucleotide diversity per site
Tajima_D: Tajima’s D statistic
FuLi_D*: Fu & Li’s D* statistic
FuLi_F*: Fu & Li’s F* statistic
