# Supplementary material for: Population genomic analysis of the rice blast fungus reveals specific events associated with expansion of three main clades
Source: ISME J. 2018 Mar 22;12(8):1867–78. doi: 10.1038/s41396-018-0100-6 (PMC6051997; doi:10.1038/s41396-018-0100-6)
Supplement: Supplementary file 5 — supplemental Table S4(XLSX 11 kb) [file 41396_2018_100_MOESM5_ESM.xlsx]

## Sheet: Sheet1
Supplemental Table S4 Primers used in this study
Primer ID	Primer sequence (5' to 3')	Description
17227fl-pCXSN-F	ATGCGCTACTCTATTCTCATTTTGG	full length and signal peptide deleted MGG_17227 constructs for Agrobacterium mediated transfection of tobacco assay
17227ns- pCXSN-F	ATGCAAATCTTCTCCTCTGCCGGCG
17227-pCXSN-R	CTAGTCTGCGCATCCAATGAATGC
BAX-pCXSN-F	ATGGACGGGTCCGGGGAG	BAX constructs for Agrobacterium mediated transfection of tobacco assay
BAX-pCXSN-R	TCAGCCCATCTTCTTCCAGATGGTG
AvrPiz-t-pCXSN-F	ATGAGCTTCGTACAATGCAATCATCATC	AvrPiz-t constructs for Agrobacterium mediated transfection of tobacco assay
AvrPiz-t-pCXSN-R	CTATTGGCGCTGAGCCTGAGG
17227_locF	CCAGCTCTTTGTTCTCTTCAGC	MGG_17227 mCherry and eGFP subcelluer localization
17227_locR	GTCTGCGCATCCAATGAATG
