# Supplementary material for: Population genomic analysis of the rice blast fungus reveals specific events associated with expansion of three main clades
Source: ISME J. 2018 Mar 22;12(8):1867–78. doi: 10.1038/s41396-018-0100-6 (PMC6051997; doi:10.1038/s41396-018-0100-6)
Supplement: Supplementary file 6 — supplemental Table S5(XLSX 23 kb) [file 41396_2018_100_MOESM6_ESM.xlsx]

## Sheet: Sheet1
Supplemental Table S5 Molecular polymorphism of M. oryzae isolates.
Isolates	Location	Collection year	BioProject	BioSample	Accession	Clade	MFA2*	Matting type**	MGG_17227***
13FM-16-1	Yunnan	2013	PRJNA354675	SAMN06050060	MQNR00000000	1	type I	2	A
13FM-24-1	Yunnan	2013	PRJNA354675	SAMN06050061	MQNS00000000	1	type I	2	A
13FM-3-2	Yunnan	2013	PRJNA354675	SAMN06050062	MQNT00000000	3	type II	1	P
13FM-5-1	Yunnan	2013	PRJNA354675	SAMN06050063	MQNU00000000	1	type I	2	A
13FM-9-1	Yunnan	2013	PRJNA354675	SAMN06050064	MQNV00000000	3	type II	1	P
AV1-1-1	Aveyime, Ghana	2015	PRJNA354675	SAMN06050065	MQNW00000000	2	type I	2	A
BJ08-8-1	Beijing	1980s	PRJNA354675	SAMN06050067	MQNY00000000	3	type II	1	P
BJ-90-611	Beijing	1990s	PRJNA354675	SAMN06050066	MQNX00000000	3	type II	1	P
DB11-621	Liaoning	2011	PRJNA354675	SAMN06050068	MQNZ00000000	3	type II	1	P
FJ0204804	Fujian	2002	PRJNA354675	SAMN06050069	MQOA00000000	2	type I	2	A
FJ11SH-527-1	Shanghang,Fujian	2011	PRJNA354675	SAMN06050070	MQOB00000000	2	type I	2	A
FJ11YD-673-1	Yongding,Fujian	2011	PRJNA354675	SAMN06050071	MQOC00000000	2	type I	2	A
FJ12JN-084-3	Jianning,Fujian	2012	PRJNA354675	SAMN06050072	MQOD00000000	2	type I	2	A
FJ13SH05-2	Shanghang,Fujian	2013	PRJNA354675	SAMN06050073	MQOE00000000	2	type I	2	A
FJ2000-62A	Fujian	2000	PRJNA354675	SAMN06050074	MQOF00000000	2	type I	2	A
FJ2000-69A	Fujian	2000	PRJNA354675	SAMN06050075	MQOG00000000	2	type I	2	A
FJ2001-112B	Fujian	2001	PRJNA354675	SAMN06050076	MQOH00000000	2	type I	2	A
FJ2003-001A1	Fujian	2003	PRJNA354675	SAMN06050077	MQOI00000000	2	type I	2	A
FJ2005113B	Fujian	2005	PRJNA354675	SAMN06050078	MQOJ00000000	2	type I	2	A
FJ2006-60A3	Fujian	2006	PRJNA354675	SAMN06050079	MQOK00000000	2	type I	2	A
FJ43ZB15-68	Youxi,Fujian	1992	PRJNA354675	SAMN06050080	MQOL00000000	3	type II	1	P
FJ72ZC7-77	Jianyang,Fujian	1992	PRJNA354675	SAMN06050081	MQOM00000000	2	type I	2	A
FJ78-JJ	Jinjiang,Fujian	1978	PRJNA354675	SAMN06050082	MQON00000000	3	type II	1	P
FJ81221ZB11-14	Fuzhou,Fujian	1981	PRJNA354675	SAMN06050087	MQOW00000000	3	type II	1	P
FJ81-JY	Jianyang,Fujian	1981	PRJNA354675	SAMN06050083	MQOS00000000	3	type II	1	P
FJ81-MH	Minhou,Fujian	1981	PRJNA354675	SAMN06050084	MQOT00000000	3	type II	1	P
FJ81-SW	Shaowu,Fujian	1981	PRJNA354675	SAMN06050085	MQOU00000000	3	type II	1	P
FJ81-ZP	Zhangpu,Fujian	1981	PRJNA354675	SAMN06050086	MQOV00000000	3	type II	1	P
FJ86061ZE3-39	Shaowu,Fujian	1986	PRJNA354675	SAMN06050089	MQOY00000000	3	type II	1	P
FJ86-CT	Changting,Fujian	1986	PRJNA354675	SAMN06050088	MQOX00000000	3	type II	1	P
FJ95054B	Changting,Fujian	1995	PRJNA354675	SAMN06050090	MQOZ00000000	3	type II	1	P
FJ95085AZB13-116	Longyan,Fujian	1995	PRJNA354675	SAMN06050091	MQPA00000000	2	type I	2	A
FJ98099	Changting,Fujian	1998	PRJNA354675	SAMN06050092	MQPB00000000	2	type I	2	A
FJ99138	Fujian	1999	PRJNA354675	SAMN06050093	MQPC00000000	2	type I	2	A
FJSH0703	Shanghang,Fujian	2007	PRJNA354675	SAMN06050094	MQPD00000000	2	type I	2	A
GD-05-029b	Conghua,Guandong	2005	PRJNA354675	SAMN06050095	MQPE00000000	2	type I	2	A
GD06-53	Jiexi,Guandong	2006	PRJNA354675	SAMN06050096	MQPF00000000	2	type I	2	A
GD08-2025	Wengyuan,Guandong	2008	PRJNA354675	SAMN06050097	MQPG00000000	2	type I	2	A
HB-14	Xianfeng,Hubei	2009	PRJNA354675	SAMN06050098	MQPH00000000	1	type I	1	P
HB-LTH18	Xianfeng,Hubei	2009	PRJNA354675	SAMN06050099	MQPI00000000	1	type I	2	P
HN-0812-3	Taojiang,Hunan	2008	PRJNA354675	SAMN06050100	MQPJ00000000	3	type II	1	P
HN10-1604	Taojiang,Hunan	2010	PRJNA354675	SAMN06050102	MQPL00000000	2	type I	2	A
HN-158	Taojiang,Hunan	2009	PRJNA354675	SAMN06050101	MQPK00000000	2	type I	2	A
JS08-611	Jiangsu	2008	PRJNA354675	SAMN06050104	MQPN00000000	3	type II	1	P
JS09-138	Jiangsu	2009	PRJNA354675	SAMN06050105	MQPO00000000	3	type II	1	P
JS-10-6-1-2	Jiangsu	2010	PRJNA354675	SAMN06050103	MQPM00000000	3	type II	1	P
JX-09Z116-1	Wanan,Jiangxi	2009	PRJNA354675	SAMN06050106	MQPP00000000	3	type II	1	P
JX10-102	Fengcheng,Jiangxi	2010	PRJNA354675	SAMN06050107	MQPQ00000000	3	type II	1	P
JX11-141	Yongxin,Jiangxi	2011	PRJNA354675	SAMN06050108	MQPR00000000	3	type II	1	P
KA1-3-1	Kade-abaam, Ghana	2015	PRJNA354675	SAMN06050109	MQPS00000000	2	type I	2	A
KA2-1-1	Kade-abaam, Ghana	2015	PRJNA354675	SAMN06050110	MQPT00000000	1	type I	2	P
Nich-2-3-2	Nickerie,Suriname	2014	PRJNA354675	SAMN06050111	MQPU00000000	1	type I	2	P
Nich-2-7-4	Nickerie,Suriname	2014	PRJNA354675	SAMN06050112	MQPV00000000	1	type I	2	P
Sar-2-20-1	Saramacca,Suriname	2013	PRJNA354675	SAMN06050113	MQPW00000000	2	type I	2	A
Sar-AD3-5	Nickerie,Suriname	2013	PRJNA354675	SAMN06050114	MQPX00000000	1	type I	2	P
SC-10-120-65-2	Nanbu, Sichuan	2010	PRJNA354675	SAMN06050115	MQPY00000000	2	type I	2	A
SC-10-25-44-1	Nanbu, Sichuan	2010	PRJNA354675	SAMN06050116	MQPZ00000000	2	type I	2	A
TW-1-1-1-B-1	Kaohsiung,Taiwan	2005	PRJNA354675	SAMN06050117	MQQA00000000	3	type II	1	P
TW-12CY-TB1-2	Chiayi,Taiwan	2012	PRJNA354675	SAMN06050118	MQQB00000000	3	type II	1	P
TW-12HL-DF1-2	Hualien,Taiwan	2012	PRJNA354675	SAMN06050119	MQQC00000000	3	type II	1	P
TW-12HL-YL2-1	Hualien,Taiwan	2012	PRJNA354675	SAMN06050120	MQQD00000000	3	type II	1	P
TW-12TD-RH1-1	Taitung,Taiwan	2012	PRJNA354675	SAMN06050121	MQQE00000000	3	type II	1	P
TW-12TN-HB2-2	Tainan,Taiwan	2012	PRJNA354675	SAMN06050122	MQQF00000000	3	type II	1	P
TW-12YL-DL3-2	Yunlin,Taiwan	2012	PRJNA354675	SAMN06050123	MQQG00000000	3	type II	1	P
TW-12YL-DP1-1	Yunlin,Taiwan	2012	PRJNA354675	SAMN06050124	MQQH00000000	3	type II	1	P
TW-12YL-TT4-1	Yunlin,Taiwan	2012	PRJNA354675	SAMN06050125	MQQI00000000	3	type II	1	P
TW-2-7-2-A-1	Pingtung,Taiwan	2005	PRJNA354675	SAMN06050126	MQQJ00000000	3	type II	1	P
TW-6-2-2-B-1	Chiayi,Taiwan	2005	PRJNA354675	SAMN06050127	MQQK00000000	3	type II	1	P
TW-6-43-1	Chiayi,Taiwan	2005	PRJNA354675	SAMN06050128	MQQL00000000	3	type II	1	P
TW-CYBP1-3	Chiayi,Taiwan	2011	PRJNA354675	SAMN06050129	MQQM00000000	3	type II	1	P
TW-PT1-1	Pingtung,Taiwan	2011	PRJNA354675	SAMN06050130	MQQN00000000	3	type II	1	P
TW-PT3-1	Pingtung,Taiwan	2011	PRJNA354675	SAMN06050131	MQQO00000000	3	type II	1	P
TW-PT6-1	Pingtung,Taiwan	2011	PRJNA354675	SAMN06050132	MQQP00000000	3	type II	1	P
TW-TN4-2	Tainan,Taiwan	2011	PRJNA354675	SAMN06050133	MQQQ00000000	3	type II	1	P
WD-3-1	Weed dabala, Ghana	2015	PRJNA354675	SAMN06050134	MQQR00000000	2	type I	2	A
YN07205e	Yunnan	2007	PRJNA354675	SAMN06050135	MQQS00000000	2	type I	2	A
YN072310	Yunnan	2007	PRJNA354675	SAMN06050136	MQQT00000000	3	type II	1	P
YN072311	Yunnan	2007	PRJNA354675	SAMN06050137	MQQU00000000	3	type II	1	P
YN072313	Yunnan	2007	PRJNA354675	SAMN06050138	MQQV00000000	1	type I	1	A
YN08181e	Yunnan	2008	PRJNA354675	SAMN06050139	MQQW00000000	1	type I	1	P
YN08182c	Yunnan	2008	PRJNA354675	SAMN06050140	MQQX00000000	1	type I	2	P
YN126311	Yunnan	2012	PRJNA354675	SAMN06050141	MQQY00000000	3	type II	1	P
YN126441	Yunnan	2012	PRJNA354675	SAMN06050142	MQQZ00000000	3	type II	1	P
YN8773-19	Yunnan	1987	PRJNA354675	SAMN06050143	MQRA00000000	1	type I	2	P
YN8773R-27	Yunnan	1987	PRJNA354675	SAMN06050144	MQRB00000000	1	type I	1	P
ZJ00-10	Zhejiang	2000	PRJNA354675	SAMN06050145	MQRC00000000	3	type II	1	P
ZJ08-41	Zhejiang	2008	PRJNA354675	SAMN06050146	MQRD00000000	3	type II	1	P
ZJ2011-7-1	Zhejiang	2011	PRJNA354675	SAMN06050147	MQRE00000000	3	type II	1	P
98-06(Dong et al. 2015)	Jiangsu	NA	PRJNA259589	SAMN03010511	JRBC00000000	3	type II	1	P
B157(Gowda et al. 2015)	Maruteru, India	1990s	PRJNA209290	SAMN03329169	AXDJ00000000	1	type I	1	P
MG01(Gowda et al. 2015)	Karnataka, India	2012	PRJNA227170	SAMN02397294	AYPX00000000	1	type I	1	P
TH12(Chiapello et al. 2015)	Thailand	1987	PRJEB8341	SAMEA3231789	NA	1	type I	1	P
TH16(Chiapello et al. 2015)	Thailand	1987	PRJEB8341	SAMEA3232033	NA	1	type I	2	P
PH14(Chiapello et al. 2015)	Philippines	1980	PRJEB8341	SAMEA3231517	NA	2	type I	2	A
FR13(Chiapello et al. 2015)	France	1988	PRJEB8341	SAMEA3231510	NA	3	type II	1	P
GUY11/GY11(Chiapello et al. 2015)	French Guiana	1978	PRJEB8341	SAMEA3231515	NA	1	type I	2	P
FJ81278(Chen et al. 2013)	Fujian	1981	PRJNA209870	SAMN02215332	ATNU00000000	3	type II	1	P
Y34(Xue et al. 2012)	Yunnan	1982	PRJNA82691	SAMN02981398	AHZS00000000	3	type II	1	P
P131(Xue et al. 2012)	Japan	NA	PRJNA82693	SAMN02981399	AHZT00000000	3	type II	1	P
KJ201(Park et al. 2000)	Korea	NA	PRJNA179498	SAMN02730190	ANSL00000000	3	type II	1	P
PR72	Portugal	1992	PRJNA245782	SAMN02742176	JMRF00000000	3	type II	1	P
K98-02	South Korea: Chungbuk	1998	PRJNA245782	SAMN02742172	JMRB00000000	3	type II	1	P
CA205	USA	1997	PRJNA245782	SAMN02742258	JMRH00000000	3	type II	1	P
IT10	Italy	1989	PRJNA245782	SAMN02742175	JMRE00000000	3	type II	1	P
GOV41	South Korea	2002	PRJNA245782	SAMN02742174	JMRD00000000	3	type II	1	P
BM1-24	USA	1991	PRJNA245782	SAMN02742257	JMRG00000000	1	type II	2	P
K98-10	South Korea: Chungnam	1998	PRJNA245782	SAMN02742173	JMRC00000000	1	type II	2	P
K96-11	South Korea: Kyonggi	1996	PRJNA245782	SAMN02742171	JMRA00000000	3	type II	1	P
K93-16	South Korea: Kyonggi	1993	PRJNA245782	SAMN02742169	JMQY00000000	3	type II	1	P
K91-10	South Korea	1991	PRJNA245782	SAMN02742166	JMQV00000000	3	type II	1	P
K88-07	South Korea: Chonbuk	1988	PRJNA245782	SAMN02742164	JMQT00000000	2	type I	2	A
K96-07	South Korea: Kyonggi	1996	PRJNA245782	SAMN02742170	JMQZ00000000	1	type II	2	P
K91-13	South Korea: Kyongnam	1991	PRJNA245782	SAMN02742167	JMQW00000000	3	type II	1	P
K91-30	South Korea: Kangwon	1991	PRJNA245782	SAMN02742168	JMQX00000000	2	type I	2	A
K88-24	South Korea: Kangwon	1988	PRJNA245782	SAMN02742165	JMQU00000000	3	type II	1	P
K84-01	South Korea: Chonbuk	1984	PRJNA245782	SAMN02742163	JMQS00000000	3	type II	1	P
JL10	China: Jilin	2002	PRJNA245782	SAMN02740632	JMJQ00000000	3	type II	1	P
GX01	China: Guangxi	2001	PRJNA245782	SAMN02740629	JMJT00000000	3	type II	1	P
HN06	China: Hunan	2002	PRJNA245782	SAMN02740631	JMJR00000000	3	type II	1	P
CQ11	China: Chongqing	2000	PRJNA245782	SAMN02740626	JMJV00000000	3	type II	1	P
GD22	Guangdong	2001	PRJNA245782	SAMN02740627	JMJU00000000	3	type II	1	P
AH06	China: Anhui	2000	PRJNA245782	SAMN02740625	JMJW00000000	3	type II	1	P
ZJ15	China: Zhejiang	1998	PRJNA245782	SAMN02740637	JMJM00000000	3	type II	1	P
SC05	China: Sichuan	2001	PRJNA245782	SAMN02740636	JMJN00000000	3	type II	1	P
NX37	China: Ningxia	2001	PRJNA245782	SAMN02740634	JMJO00000000	3	type II	1	P
JS25	China: Jiangsu	1998	PRJNA245782	SAMN02740633	JMJP00000000	3	type II	1	P
HB12	China: Hubei	2002	PRJNA245782	SAMN02740630	JMJS00000000	3	type II	1	P
4603.4	Japan: Kagoshima	1976	PRJNA245782	SAMN02739934	JMJZ00000000	3	type II	1	P
903.4	Japan: Tochigi	1976	PRJNA245782	SAMN02739936	JMJX00000000	3	type II	1	P
401.4	Japan: Miyagi	1976	PRJNA245782	SAMN02739935	JMJY00000000	3	type II	1	P
4403.2	Japan	1976	PRJNA245782	SAMN02739933	JMKA00000000	3	type II	1	P
1836.3	Japan: Niigata	1976	PRJNA245782	SAMN02739929	JMKC00000000	3	type II	1	P
2303.1	Japan: Aichi	1976	PRJNA245782	SAMN02739932	JMKB00000000	1	type II	2	P
1106.2	Japan: Saitama	1976	PRJNA245782	SAMN02739886	JMKE00000000	1	type II	2	P
1801.4	Japan: Niigata	1976	PRJNA245782	SAMN02739928	JMKD00000000	3	type II	1	P
* type I: full length, type II: 30 bp deletion at 79 bp
** 1: mat1-1, 2: mat1-2
***: A: absent, P: present
